# Supplementary material for: The Identification of Host Proteins That Interact with Non-Structural Proteins-1α and -1β of Porcine Reproductive and Respiratory Syndrome Virus-1
Source: Viruses. 2023 Dec 16;15(12):2445. doi: 10.3390/v15122445 (PMC10747794; doi:10.3390/v15122445)
Supplement: Supplementary file 1 [file viruses-15-02445-s001.zip]

Archive with 4 entries (3 files):
- viruses-2745551-supplementary/
- viruses-2745551-supplementary/Supplementary Figures SR.pdf
- viruses-2745551-supplementary/Supplementary Table S1 SR.xlsx
- viruses-2745551-supplementary/Supplementary Table S2 SR.xlsx
