# Supplementary material for: The Identification of Host Proteins That Interact with Non-Structural Proteins-1α and -1β of Porcine Reproductive and Respiratory Syndrome Virus-1
Source: Viruses. 2023 Dec 16;15(12):2445. doi: 10.3390/v15122445 (PMC10747794; doi:10.3390/v15122445)
Supplement: Supplementary file 1 [file viruses-15-02445-s001.zip › viruses-2745551-supplementary/Supplementary Table S1 SR.xlsx]

## Sheet: Sheet1
Table S1. Proteins identified in the NSP1α yeast-2-hybrid screen.
Clone #	Protein	NCBI Sequence ID	Interacting region:		Ubiquitin motifs:	E value
					KXXP
			Nucleotide	Amino acid	RXXXXLXK
					KQ
Ubiquitin related
29	Ubiquitin B	AB084843.1		23-96	KQ	3e-46
32				23-96	KQ	4e-46
47	E3 ubiquitin-protein ligase MARCH7 isoform X8	XP_020930440.1		313-444	KNVP	1e-88
					RDPERLQK
42	anaphase-promoting complex subunit 10	NP_001171398.1		1-149	KTPP, KQ	1e-08
MHC related
10	beta-2-microglobulin precursor	NP_999143.1
93				25-118		3e-66
94				25-118		2e-66
128				25-118		5e-65
100	zinc finger protein ZXDC	NP_001231151.1		575-821	KQ	3e-162
108				703-842	KQ	5e-84
Heat shock proteins
35	heat shock cognate 71 kDa protein	NP_001230836.1		400-485	KQ, KQ, KQ	2e-116
76				332-498	KQ	3e-112
84	DNAJ homolog subfamily A member 3, mitochondrial isoform X2	XP_003354674.1		175-453	KGIP KQ	4e-174
Secretion and Endocytic pathways/compartments
30	VPS29	XM_003483426.4	590-872			2e-128
91	vesicle-trafficking protein SEC22a isoform X4	XP_020925910.1		233-255		2e-06
102	oxysterol binding protein like 9 (OSBPL9), transcript variant X11	XM_021096665.1	2403-2519			1e-52
137	phosphatidylinositol 4-phosphate 3-kinase C2 domain-containing subunit alpha	XP_020938934.1		400-501		2e-67
IFN related
6	interferon induced protein 35 mRNA	XM_003358024.3
53	interferon-induced 35 kDa protein (IFP35)	XP_003358072.1		27-275		4e-136
19	E3 Sumo ligase PIAS1	XP_003121797		383-595
62	Zinc finger MIZ domain-containing protein 1 (ZMIZ1)	XP_013838828.2		580-832		1e-179
86	E3 SUMO-protein ligase PIAS2 isoform 7	XP_020948317.1		352-542		9e-130
DNA binding/modifying
36	histone-binding protein RBBP4	XP_013854580.1		1-145	KNTP	1e-92
55	GA-binding protein alpha chain isoform X1	XP_020927099.1		45-254		2e-150
75	proliferating cell nuclear antigen	NP_001278854.1		149-261	KQ, KQ	7e-77
					KATP
Apoptosis
101	NHL repeat-containing protein 2	NP_001230490.1		626-725		2e-63
Complement
110	complement C3 precursor	NP_999174.1		22-313		3e-173
Ribosomal
120	40S ribosomal protein S20	AAS55928.1		33-105	KQ	7e-49
Receptors/Cell surface molecules/Plasma membrane
1	cadherin-23 isoform X3	XP_020928318.1
11	integrin beta-2 precursor	ABU86738.1
54				361-667		0
25	Macrosialin-like	XP_013847091.1
95	sialoadhesin precursor	NP_999511.1		442-649		2e-128
106	stabilin-1 isoform X2	XP_020924550.1		176-480		8e-167
117	CB1 cannabinoid receptor-interacting protein 1	XP_003481247.1		1-115	KIKP	1e-71
131	integrin beta-1 isoform X1	XP_020919724.1		351-497	KIKP	1e-83
18	Na/K transporting ATPase subunit beta	NP001001542.1
103*	Na+/K+ transporting ATPase beta 1 polypeptide	AAX55911.1		228-303	KQ	2e-39
56	sodium/potassium-transporting ATPase subunit beta-3 isoform X1	XP_013837554.1		150-279		2e-91
Extracellular Matrix
15	fibronectin	XP_003133690.2
43				1160-1334	KQ, KLAP	2e-102
60				991-1188	KKVP KSSP KPLT, RTCSLWK, KQ	3e-16
68				1615-1766		2e-94
111		AAV88080.1		32-305	KTGP	2e-156
79	EMILIN-2 isoform X1	XP_020951794.1		946-1070		6e-81
Structural
45	filamin-A isoform X10	XP_020936395.1		1769-1896	RTAKSLGK	6e-26
78	filamin-A isoform X11	XP_020936398.1		743-1074	KVLP	7e-159
132				1685-1912		1e-68
58	drebrin like (DBNL), transcript variant X2	XM_005673326.2	1546-1832			2e-116
Cell division
2	serologically defined colon cancer antigen 8 (SDCCAG8), transcript variant X14	XM_021064185.1
Signalling
3	thioredoxin like 1 (TXNL1), transcript variant X2	XR_002337500.1
34	TYRO protein tyrosine kinase binding protein (TYROBP), transcript variant X1	XM_005664506.3	303-562			2e-129
102*	p21 (RAC1) activated kinase 2 (PAK2), transcript variant X4	XM_021070138.1	4161-4601			0
RNA binding/modifying
33	RNA-binding protein 39 isoform X7	XP_020933927.1		201-373	R K I - S L	1e-109
63	small nuclear ribonucleoprotein G	XP_003125100.1		1-76	KAHP	3e-49
82				1-76	KAHP	5e-50
52	heterogeneous nuclear ribonucleoprotein H isoform X4	XP_005654996.1		294-472	KQ, KQ	2e-118
77	valine-tRNA ligase	NP_001182307.1		77-338	KQ	5e-127
99	RNA-binding protein 39 isoform X7	XP_020933927.1		116-364		5e-105
109	serine and arginine rich splicing factor 2 (SRSF2), transcript variant X7, misc_RNA	XR_002336827.1		649-732		2e-34
144	protein virilizer homolog isoform X1	XP_020944755.1		50-173	KRNP	2e-81
GTP related
20	rho GDP-dissociation inhibitor 2	XP_ 008069400
71		NP_001231169.1		1-143	KPPP	3e-82
146	A-kinase anchor protein 13 isoform X2	XP_020955571.1		122-347	KQ	1e-153
Transcriptional regulation
90	forkhead-associated domain-containing protein 1	XP_020953256.1		128-306	KLLP	5e-128
Galectin
31	Galectin 3	NP_001090970.1		29-234	KGGP	2e-141
107				1-241	KPNP	3e-134
118				34-260		6e-162
123				34-259	KIYP, KKRP	5e-129
NADPH Oxidase
38	neutrophil cytosol factor 2 isoform X1	XP_005667867.2		390-571		8e-128
DNA/RNA processing
59	protein archease	XP_005665243.2		1-141		2e-100
					KYPP
96	isoform X1	XP_005665243.2		1-159		6e-117
Protein processing
124	cytosol aminopeptidase isoform X2	XP_003356918.4		15-278	R-RPPDLLK	7e-116
					KQ, KQ, KQ
Mitochondria
67	voltage-dependent anion-selective channel protein 2 isoform X1	NP_999534.1		185-294		1e-72
24	cytochrome c oxidase subunit II	YP-220722.1
74				130-229		2e-63
103		ABP63291.1		77-229	KNPP	2e-65
Protease/protease related
4	cathepsin D protein	AY792822.1
49			143-584			0
57	inter-alpha-trypsin inhibitor heavy chain 3 (ITIH3) transcript variant X7	XM_021068271.1	1878-2246			2e-149
Miscellaneous
66	ribulose-phosphate 3-epimerase isoform X3	XP_003133677.1		22-228	KQ	2e-153
87	N(alpha)-acetyltransferase 25, NatB auxiliary subunit (NAA25)	XM_021074209.1	3656-3936			2e-140
88	nicotinate phosphoribosyltransferase isoform X2	XP_020946125.1		172-459		4e-160
115	UMP-CMP kinase	Q29561.1		15-195	KIVP	4e-131
E values indicate the significance of the result, it ‘describes the number of hits one can "expect" to see by chance when searching a database of a particular size’; the smaller the E value the more significant the result. Note 5e-120 = 5x10-120.
Key: # = number; K = lysine; X = any amino acid; R = arginine; P = proline; Q = glutamine; L = leucine.
