# Supplementary material for: The Identification of Host Proteins That Interact with Non-Structural Proteins-1α and -1β of Porcine Reproductive and Respiratory Syndrome Virus-1
Source: Viruses. 2023 Dec 16;15(12):2445. doi: 10.3390/v15122445 (PMC10747794; doi:10.3390/v15122445)
Supplement: Supplementary file 1 [file viruses-15-02445-s001.zip › viruses-2745551-supplementary/Supplementary Table S2 SR.xlsx]

## Sheet: Sheet1
Table S2. Proteins identified in the NSP1β yeast-2-hybrid screen.
Clone #	Protein		NCBI Sequence ID		Interacting region:		Ubiquitin motifs:	E value
							KXXP
					Nucleotide	Amino acid	RXXXXLXK
							KQ
IFN related
78	signal transducer and activator of transcription 3		NP_001038045.1			1-145	KPVP	9e-37
							KPTP
NF-ĸB
51	TGF-beta-activated kinase 1 and MAP3K7-binding protein 3		XP_020936488.1			422-578	KGSP	6e-61
GTP related
63	Rho GDP dissociation inhibitor alpha (ARHGDIA), transcript variant X3		XM_021066139.1		1543-2039			0
105	putative GTP-binding protein 6 (LOC110257936)		XM_021080945.1		4558-4977			4e-104
229	DENN domain-containing protein 4C isoform X1		XP_020918843.1			1-142	KRRP	3e-30
							KPSP
Complement
268	Sus scrofa complement C3 (C3), transcript variant X1, mRNA		XM_021080819.1		4257-4535			3e-144
Autophagy
328	beclin-1 isoform X1		XP_013836386.1			5-270		1e-85
Heat shock proteins
290	10 kDa heat shock protein, mitochondrial		NP_999472.1			1-102	KLPP	7e-65
Transcriptional regulation
323	MyoD family inhibitor domain-containing protein isoform X2		XP_020934777.1			110-242		1e-61
Cell division
37	transmembrane protein 250 (TMEM250), transcript variant X2		XM_021081256.1		903-1469			4e-180
204	cAMP regulated phosphoprotein 19 (ARPP19), transcript variant X3		XM_021082942.1		4650-4963			9e-164
216	centromere-associated protein E isoform X5		XP_020956377.1			2223-2456		7e-134
255	centrosomal protein of 57 kDa isoform X2		XP_020918349.1			153-356	KSRP	2e-94
MHC related
36	MHC class II antigen, partial		AEX59168.1			36039		2e-57
345			AAP37552.1			175-249	KEIP	7e-34
348	minor histocompatibility protein HA-1 isoform X3		XP_003354009.1			1-244	KQ	7e-101
							RKKRELMK
							RFAEALEK
RNA binding/modifying
77	methylosome subunit pICln		XP_003482618.1			43-218		5e-60
104	pre-mRNA cleavage complex 2 protein Pcf11 isoform X1		XP_013834646.1			1163-1260		2e-60
126	small nuclear ribonucleoprotein F		NP_001177142.1			31048		4e-55
132	cleavage and polyadenylation specificity factor subunit 4 isoform X1		XP_020941778.1			2-159	KQ	3e-77
190	poly(rC)-binding protein 1		XP_003125105.1			122-281	KQ	2e-115
243	clustered mitochondria protein homolog isoform X5		XP_020923287.1			435-571		2e-66
244	RNA-binding protein 39 isoform X7		XP_020933927.1			195-310		2e-64
250	RNA-binding protein 12		XP_003483994.1			395-623	KQ	2e-102
							KGLP
295	heterogeneous nuclear ribonucleoprotein K		NP_001254774.1			89-279	KIIP	4e-109
300	heterogeneous nuclear ribonucleoprotein H isoform X4		XP_005654996.1			50-86		3.2e-09
						113-189		3e-74
						291-436
Ribosomal
67	Sus scrofa ribosomal protein L28 (RPL28), transcript variant X6,		XM_021095014.1		52-600			2e-11
101	40S ribosomal protein S20		AAS55928.1			18-105	KQ	1e-58
							KKGP
130	40S ribosomal protein SA		NP_001032223.1			129-277	KQ	5e-87
208						153-275	KFFP	2e-82
257						168-283		6e-67
155	40S ribosomal protein S18		NP_999105.1			1-152		7e-108
329	fragile X mental retardation syndrome-related protein 1 isoform X8		XP_003358742.1			131-347		3e-124
Galectin
19	galectin 3 (LGALS3), transcript variant X1		XM_005659974.3		8-420			8e-143
20	galectin-3		NP_001090970.1			1-187	KLSP, KPNP	2e-86
21						1-229	KPNP	1e-53
156						1-82	KIFP, KRLP, RYPWGLSK	9e-31
205						1-203	KPNP	1e-74
267						1-181		4e-80
304						1-200		7e-99
Apoptosis
90	serine protease HTRA2, mitochondrial		XP_020942985.1			204-443		1e-99
234	NHL repeat-containing protein 2		NP_001230490.1			637-725		8e-39
Nuclear proteins
112	nucleoporin GLE1		XP_003122270.2			1-202		3e-142
164	peroxisome proliferator-activated receptor-gamma 2		CAA07225.1			31413		1e-32
227	nucleoprotein TPR isoform X2		XP_013833352.2			458-554		2e-54
260	nuclear pore membrane glycoprotein 210		XP_020925047.1			655-721		2e-38
Signalling
66	p21 (RAC1) activated kinase 1 (PAK1), transcript variant X9, mRNA		XM_021062561.1		557-869			1e-147
99	A-kinase anchor protein 13 (AKAP13) isoform X2		XP_020955571.1			122-356	KQ	4e-153
119	myoferlin isoform X4		XP_020929514.1			83-315		3e-76
133	dedicator of cytokinesis protein 10 isoform X33		XP_020930475.1			601-714	KQ	1e-70
192	Protein AF-17		XP_020922727.1			616-821	KQ	3e-109
199	1-phosphatidylinositol 4,5-bisphosphate phosphodiesterase delta-1		NP_001230518.1			34-116		6e-115
PRRs
69	collectin-12 isoform X2		XP_020951815.1			533-737	KQ	8e-148
							KGPP
103	toll-like receptor 4		ACL97681.1			24-100		2e-50
159						24-100		2e-47
Intracellular transport
141	major vault protein		XP_020942083.1			1-179	KQ	2e-117
184						1-157	KWWP	7e-90
320						589-706		5e-39
Antibodies
54	IgG heavy chain precursor		BAM75557.1			130-459	KTAP	6e-155
83			BAM75568.1			14-240		2e-103
124			BAM75543.1			19-342	KTAP	1e-142
								2e-93
135						20-241	KTAP, KLLP
136			BAM75562.1			103-333	KTAP, KTKP	2e-110
161			BAM75552.1			20-311	KQ, KTAP	6e-141
340			BAM75568.1			14-275		2e-80
DNA binding/modifying
43	mortality factor 4-like protein 2		XP_003135315.1			75-237	KQ, KQ	3e-118
55	E3 SUMO-protein ligase EGR2		NP_001090957.1			49-278	KLYP	9e-93
158						159-383	KPFP	3e-160
81	DNA polymerase epsilon subunit 2 isoform X1		XP_003480516.1			229-483	KQ	0
89	ATP-dependent DNA helicase Q1		NP_001240636.1			1-118	KQ	9e-66
							KFRP
97	activator of transcription and developmental regulator AUTS2 (AUTS2)		NM_001246269.1		1755-2024			2e-136
108	msx2-interacting protein		XP_020951052.1			2759-3015	KQ	1e-124
							KPEP
							KLPP
171	mediator of RNA polymerase II transcription subunit 4		XP_013834181.1			1-104	KERP	4e-42
305	endothelial PAS domain-containing protein 1		NP_001090889.1			104-386		4e-117
317						207-422		5e-92
342	AT-rich interactive domain-containing protein 1A isoform X2		XP_020951290.1			2031-2119		4e-55
Secretion/Endocytic Pathways
138	prolow-density lipoprotein receptor-related protein 1		XP_020947485.1			1157-1332		3e-110
230						1157-1288		2e-57
197	protein transport protein Sec31A isoform X26		XP_020957515.1			626-796	KGRP	4e-111
308	leucine-zipper-like transcriptional regulator 1		XP_003133045.2			826-985		2e-106
Protease/protease related
96	cathepsin B precursor		NP_001090927.1			44-327		0
172	cathepsin D protein		AY792822.1		451-1264			9e-142
222			AAY42145.2			263-346		2e-27
330	cathepsin H transcript variant 3		ACB70169.1			19-235	KFQP	6e-139
Ubiquitin related
195	cullin-9 isoform X4		XP_001929303.2			351-514	KGGP	3e-105
259	kelch-like protein 20		XP_005656773.1			1-193		1e-121
Mitochondria
15	fumarate hydratase, mitochondrial isoform X3		XP_020919702.1			68-335		2e-120
289	fumarate hydratase, mitochondrial isoform X2		XP_020919701.1			138-189		2e-05
31	NADH dehydrogenase [ubiquinone] 1 beta subcomplex subunit 9		XP_013851951.1			4-165	KQ	1e-104
32	methyltransferase-like protein 17, mitochondrial		NP_001231255.1			342-461	KQ	3e-83
110	iron-sulphur cluster assembly 2 homolog, mitochondrial		XP_003482336.1			5-154		8e-104
118	histidine triad nucleotide-binding protein 2, mitochondrial isoform 1 precursor		NP_001231254.1			28246		1e-42
297	enoyl-CoA hydratase, mitochondrial		NP_001177104.1			1-228		1e-66
310	citrate synthase, mitochondrial isoform X1		XP_020946802.1			3-262		4e-44
Cell migration/movement
8	absent in melanoma 1 protein isoform X3		XP_003121377.4			649-964	KKKP	3e-140
							KLRP
							KDQP
179	neuroblast differentiation-associated protein AHNAK		XP_013849669.2			4475-4619		5e-83
237	macrophage migration inhibitory factor		NP_001070681.1			24473	KRKP	N 0
								P 1e-41
Proteasome
16	proteasome subunit beta type-4		NP_001231384.1			1-263	KQ, KQ, KMNP	2e-172
82						1-248	KQ, KQ, KMNP	1e-154
117						1-258	KQ, KMNP	2e-108
254						1-81		2e-46
								6e-119
256						1-226	KQ, KMNP
123	proteasome subunit alpha type-1		XP_003123013.1			74-263	KAQP	2e-140
194	proteasome (prosome, macropain) subunit, beta type, 8 (large multifunctional protease 7)		CAN13318.1			37-208	KKGP	2e-124
263	proteasome maturation protein (POMP), ncRNA		XR_002336632.1			75-615		0
Receptors/cell surface molecules
22	IGF-like family receptor 1		XP_020952886.1			79-122	KKIP	1e-18
25	integrin beta-2 precursor		ABU86738.1			364-650	KITP	3e-164
122	macrosialin isoform X1		XP_013834029.1		462-569			7e-41
109	V-set and immunoglobulin domain-containing protein 4 isoform X3		XP_013841676.1			45-143		7e-67
150	Scavenger receptor cysteine-rich type 1 protein M130 isoform X1		XP_020946779.1			97-370	KQ, KQ	0
165						74-258	KQ	6e-127
226	CD163		ADM07458.1			111-245		4e-68
322						95-246		3e-101
251	stabilin-1 isoform X7		XP_020924555.1			361-489		3e-70
306						1480-1742		6e-110
Structural
24	F-actin-capping protein subunit alpha-2		Q29221.3			178-286		2e-70
27	Vimentin,		ABA39527.1			131-274	KQ	1e-88
	partial
45						1-250	KWNP, KRLP	6e-139
65	Vimentin isoform X2		XP_005668164.1			1-198	KNTP	6e-63
74						126-393	KQ	2e-144
180						1-261		2e-140
224						1-124		9e-82
258						1-81		1e-30
261						1-62		2e-32
264						82-222		5e-14
270						1-225		2e-57
272						1-176		7e-72
284						1-159		1e-63
333						1-222		4e-77
343						1-233	KNTP, RTSCCLRK	1e-86
354			XP_005668163.1			213-415		4e-68
279						1-40		3e-16
115	ferritin heavy chain 1 (FTH1), transcript variant X1		XM_005660803.3			1-156		1e-79
236					118-556			4e-167
220						1-84		5e-55
344					108-405			1e-79
91	WD repeat-containing protein 1		XP_020956671.1			285-588	KIVP	3e-166
241	macrophage-capping protein		XP_003124996.1			27-191	KLKP, KCQP	8e-82
312	capping actin protein, gelsolin like (CAPG), transcript variant X6		XM_003124949.4		813-1511			0
245	PDZ and LIM domain protein 7 isoform X2		XP_020940036.1			109-367	KQ	3e-83
							RAAHLLCK
253	Sus scrofa thymosin beta 4 X-linked (TMSB4X), mRNA		NM_001141991.2		52-532			0
324	laminin subunit beta-1		XP_003130317.3			652-875		3e-76
Extracellular matrix
23	fibronectin		XP_003133690.2			2152-2376	KSEP	1e-142
183						2121-2358	KSEP	3e-132
206						85-329	KPEP	5e-70
223	fibronectin		AAV65602.1			96-175	KQ	2e-121
						188-360
247						19-187	KPEP	2e-83
334	fibronectin		AAV88080.1			229-453		1e-72
33	extracellular matrix protein 1 isoform X5		XP_020945568.1			126-280		1e-78
283	granulins precursor		NP_001038043.1					5e-60
Miscellaneous
40	N(alpha)-acetyltransferase 40, NatD catalytic subunit (NAA40), transcript variant X2,		XM_013994174.2		2604-3479			0
61	lon protease homolog 2, peroxisomal		XP_005664508.3			520-726	KQ	7e-85
71	SH3 domain-binding glutamic acid-rich-like protein isoform X2		XP_020936361.1			31048	KQ, KQ, KQ, KQ	5e-49
107	acyl-coenzyme A thioesterase 1-like		XP_020955153.1			306-464	KEKP	2e-111
131	sodium/potassium-transporting ATPase subunit alpha-1 isoform X1		XP_020944376.1			805-946	KRQP	3e-95
145	adenylate kinase isoenzyme 6 isoform X2		XP_003134069.1			41-138		3e-51
153	aflatoxin B1 aldehyde reductase member 2		NP_001230751.1			151-369	KQ	1e-161
207	pyruvate kinase PKM isoform X8		XP_001929104.1			401-525		5e-16
210	dual oxidase 2 precursor		NP_999164.2			65-252	RFGSNLMK	2e-62
265	branched chain keto acid dehydrogenase E1, alpha polypeptide (BCKDHA)		NM_001123083.1		30-739			0
293	glutathione peroxidase 1		AID58016.1			77-206		5e-94
302	uridine-cytidine kinase-like 1 isoform X5		XP_020933287.1			29-100		9e-38
331	glutamate-ammonia ligase		BAI47709.1			71-236		4e-74
332	serine/threonine-protein phosphatase 2A catalytic subunit alpha isoform		NP_999531.1			134-309		2e-129
4	L-lactate dehydrogenase B chain isoform X1		XP_013843801.1			16-306	KYSP
59						13-297	KYSP	2e-176
249						12-231		3e-104
266	L-lactate dehydrogenase B chain		NP_001106758.1			18-40		2e-05
Miscellaneous
7	uncharacterised protein C20orf96 homolog isoform X2		XP_013838676.1			28-187	KEGP	5e-61
181	Sus scrofa mesoderm development candidate 2 (MESDC2)		XM_001928863.5		646-1488			0
182	myotubularin related protein 14 (MTMR14), transcript variant X3,		XR_002337651.1		1941-2112			1e-84
269	annexin A5		XP_003129266.2			69-181		3e-75
301	neutrophil cytosol factor 2 isoform X1		XP_005667867.2			232-335		0.001
E values indicate the significance of the result, it ‘describes the number of hits one can "expect" to see by chance when searching a database of a particular size’; the smaller the E value the more significant the result. Note 5e-120 = 5x10-120.
Key: # = number; K = lysine; X = any amino acid; R = arginine; P = proline; Q = glutamine; L = leucine.
